# Supplementary material for: Clinical Characteristics of Acute Kidney Injury Associated with Tropical Acute Febrile Illness
Source: Trop Med Infect Dis. 2023 Feb 27;8(3):147. doi: 10.3390/tropicalmed8030147 (PMC10056292; doi:10.3390/tropicalmed8030147)
Supplement: Supplementary file 1 [file tropicalmed-08-00147-s001.zip]

Archive with 1 entries (1 files):
- tropicalmed-2141843-SI.pdf
